# Supplementary material for: Chronic IL-1-Exposed LNCaP Cells Evolve High Basal p62-KEAP1 Complex Accumulation and NRF2/KEAP1-Dependent and -Independent Hypersensitive Nutrient Deprivation Response
Source: Cells. 2025 Jan 28;14(3):192. doi: 10.3390/cells14030192 (PMC11816438; doi:10.3390/cells14030192)
Supplement: Supplementary file 1 [file cells-14-00192-s001.zip]

Archive with 1 entries (1 files):
- cells-3333641-supplementary.pdf
